# Supplementary material for: Transcriptomic and Physiological Responses of Chlorella pyrenoidosa during Exposure to 17α-Ethinylestradiol
Source: Int J Mol Sci. 2022 Mar 25;23(7):3583. doi: 10.3390/ijms23073583 (PMC8999151; doi:10.3390/ijms23073583)
Supplement: Supplementary file 1 [file ijms-23-03583-s001.zip]

Archive with 1 entries (1 files):
- ijms-1572632-supplementary.pdf
